# Supplementary material for: In silico re-engineering of a neurotransmitter to activate KCNQ potassium channels in an isoform-specific manner
Source: Commun Biol. 2019 Nov 1;2:401. doi: 10.1038/s42003-019-0648-3 (PMC6825221; doi:10.1038/s42003-019-0648-3)
Supplement: Supplementary file 3 — Supplementary Data 1 [file 42003_2019_648_MOESM3_ESM.xlsx]

## Sheet: Sheet1
KCNQ2/Q3	Non-normalized	Slope
	tail current V0.5	(mV)
	(mV)
Ctrl	-36.8 ± 1.5	9.2 ± 1.2
	(n =5)	(n =5)
0.1 µM GABA	-38.4 ± 1.2	10.5 ± 2.2
	(p=0.43; n =5)	(p=0.50; n =5)
1 µM GABA	-50.3 ± 1.3	8.8 ± 0.8
	(p=0.00015; n =5)	(p=0.87; n =5)
10 µM GABA	-51.2 ± 1.1	10.9 ± 0.8
	(p=0.000087; n =5)	(p=0.86; n =5)
100 µM GABA	-50.9 ± 1.2	10.9 ± 0.6
	(p=0.00010; n =5)	(p=0.87; n =5)
1 mM GABA	-51.1 ± 1.9	10.6 ± 0.6
	(p=0.00043; n =5)	(p=0.86; n =5)
Supplementary Data 1, Table 1. Summary of effects of GABA on KCNQ2/Q3 channels.
Statistics versus same channel in absence of GABA. Values indicate mean ± SEM.
KCNQ2/Q3	Non-normalized	Slope
	tail current V0.5	(mV)
	(mV)
Ctrl	-48.1 ± 0.3	5.8 ± 0.2
	(n =4)	(n =4)
01 µM Retigabine	-55.6 ± 0.5	5.8 ± 0.2
	(p=0.00017; n =4)	(p>0.99; n =4)
3 µM Retigabine	-63.9 ± 0.1	7.2 ± 0.3
	(p<0.0001; n =4)	(p=0.030; n =4)
10 µM Retigabine	-79.9 ± 0.2	6.1 ± 0.4
	(p<0.0001; n =4)	(p=0.89; n =4)
30 µM Retigabine	-91.1 ± 0.8	6.1 ± 0.2
	(p<0.0001; n =4)	(p=0.68; n =4)
Supplementary Data 1, Table 2. Summary of effects of retigabine on KCNQ2/Q3 channels.
Statistics versus same channel in absence of retigabine. Values indicate mean ± SEM.
KCNQ2/Q3	Non-normalized	Slope
	tail current V0.5	(mV)
	(mV)
Ctrl	-39.3 ± 1.2	4.3 ± 3.1
	(n =5)	(n =5)
0.1 µM Glycine	-40.1 ± 1.4	4.3 ± 3.1
	(p=0.97; n =5)	(p>0.99; n =5)
1 µM Glycine	-41.0 ± 1.7	5.2 ± 1.4
	(p=0.82; n =5)	(p=0.99; n =5)
10 µM Glycine	-40.5 ± 1.9	4.3 ± 1.1
	(p=0.95; n =5)	(p>0.99; n =5)
100 µM Glycine	-41.8 ± 1.9	5.7 ± 1.5
	(p=0.65; n =5)	(p=0.97; n =5)
Supplementary Data 1, Table 3. Summary of effects of glycine on KCNQ2/Q3 channels.
Statistics versus same channel in absence of glycine. Values indicate mean ± SEM.
KCNQ1	Non-normalized	Slope
	tail current V0.5	(mV)
	(mV)
Ctrl	-18.1 ± 2.1	8.5 ± 1.8
	(n =4)	(n =4)
0.1 µM 4FPG	-22.8 ± 1.7	7.4 ± 1.5
	(p=0.37; n =4)	(p=0.98; n =4)
1 µM 4FPG	-25.4 ± 1.6	6.7 ± 1.4
	(p=0.11; n =4)	(p=0.88; n =4)
3 µM 4FPG	-25.5 ± 1.6	7.4 ± 1.4
	(p=0.10; n =4)	(p=0.98; n =4)
10 µM 4FPG	-27.5 ± 1.9	6.9 ± 1.7
	(p=0.054; n =4)	(p=0.94; n =4)
30 µM 4FPG	-29.4 ± 1.8	6.9 ± 1.7
	(p=0.023; n =4)	(p=0.94; n =4)
Supplementary Data 1, Table 4. Summary of effects of 4FPG on KCNQ1 channels.
Statistics versus same channel in absence of 2FPG. Values indicate mean ± SEM.
KCNQ2	Non-normalized	Slope
	tail current V0.5	(mV)
	(mV)
Ctrl	-37.3 ± 0.8	6.2 ± 0.9
	(n =6)	(n =6)
0.1 µM 4FPG	-43.8 ± 0.7	4.8 ± 0.7
	(p=0.00052; n =6)	(p=0.63; n =6)
1 µM 4FPG	-45.9 ± 0.7	4.8 ± 0.5
	(p<0.0001; n =6)	(p=0.55; n =6)
3 µM 4FPG	-47.6 ± 0.8	4.8 ± 0.5
	(p<0.0001; n =6)	(p=0.55; n =6)
10 µM 4FPG	-48.7 ± 1.2	4.9 ± 0.2
	(p=0.00015; n =6)	(p=0.54; n =6)
30 µM 4FPG	-49.1 ± 1.1	4.8 ± 0.3
	(p<0.0001; n =6)	(p=0.50; n =6)
Supplementary Data 1, Table 5. Summary of Effects of 4FPG on KCNQ2 channels.
Statistics versus same channel in absence of 4FPG. Values indicate mean ± SEM.
KCNQ3*	Non-normalized	Slope
	tail current V0.5	(mV)
	(mV)
Ctrl	-57.0 ± 1.2	4.3 ± 0.7
	(n =5)	(n =5)
0.1 µM 4FPG	-57.4 ± 1.4	4.6 ± 0.7
	(p=0.99; n =5)	(p=0.99; n =5)
1 µM 4FPG	-59.9 ± 1.8	5.2 ± 0.9
	(p=0.57; n =5)	(p=0.88; n =5)
3 µM 4FPG	-59.5 ± 1.8	5.3 ± 0.9
	(p=0.68; n =5)	(p=0.84; n =5)
10 µM 4FPG	-57.6 ± 1.2	4.8 ± 0.8
	(p=0.98; n =5)	(p=0.98; n =5)
30 µM 4FPG	-55.8 ± 1.7	3.8 ± 0.5
	(p=0.96; n =5)	(p=0.96; n =5)
Supplementary Data 1, Table 6. Summary of Effects of 4FPG on KCNQ3* channels.
Statistics versus same channel in absence of 4FPG. Values indicate mean ± SEM.
KCNQ4	Non-normalized	Slope
	tail current V0.5	(mV)
	(mV)
Ctrl	-0.2 ± 1.7	13.1 ± 1.0
	(n =5)	(n =5)
0.1 µM 4FPG	-9.7 ± 2.2	10.9 ± 2.2
	(p=0.036; n =5)	(p=0.82; n =5)
1 µM 4FPG	-9.8 ± 1.2	13.6 ± 1.1
	(p=0.0086; n =5)	(p=0.99; n =5)
3 µM 4FPG	-11.8 ± 0.6	13.4 ± 0.9
	(p=0.047; n =5)	(p=0.99; n =5)
10 µM 4FPG	-12.7 ± 0.7	13.4 ± 0.7
	(p=0.0028; n =5)	(p=0.99; n =5)
30 µM 4FPG	-12.0 ± 0.9	13.3 ± 0.7
	(p=0.0029; n =5)	(p=0.99; n =5)
Supplementary Data 1, Table 7. Summary of Effects of 4FPG on KCNQ4 channels.
Statistics versus same channel in absence of 4FPG. Values indicate mean ± SEM.
KCNQ5	Non-normalized	Slope
	tail current V0.5	(mV)
	(mV)
Ctrl	-41.3 ± 1.1	6.3 ± 0.7
	(n =5)	(n =5)
0.1 µM 4FPG	-42.9 ± 1.9	6.6 ± 1.1
	(p=0.91; n =5)	(p=0.99; n =5)
1 µM 4FPG	-43.7 ± 1.5	6.1 ± 0.9
	(p=0.59; n =5)	(p=0.99; n =5)
3 µM 4FPG	-44.0 ± 1.6	6.3 ± 1.1
	(p=0.54; n =5)	(p>0.99; n =5)
10 µM 4FPG	-44.0 ± 1.0	5.6 ± 1.2
	(p=0.32; n =5)	(p=0.97; n =5)
30 µM 4FPG	-44.0 ± 1.1	4.9 ± 1.9
	(p=0.35; n =5)	(p=0.92; n =5)
Supplementary Data 1, Table 8. Summary of Effects of 4FPG on KCNQ5 channels.
Statistics versus same channel in absence of 4FPG. Values indicate mean ± SEM.
KCNQ2	τ act, -40 mV	τ act, -20 mV	τ act, 0 mV
	(ms)	(ms)	(ms)
Ctrl	1008 ± 79	328 ± 23	172 ± 8
	(n =6)	(n =6)	(n =6)
30 µM 4FPG	445 ± 18	188 ± 7	116 ± 6
	(p=0.00063; n =6)	(p=0.0011; n =6)	(p=0.00029; n =6)
Supplementary Data 1, Table 9. Summary of effects of 4FPG on KCNQ2 channel activation kinetics.
Statistics versus same channel in absence of 4FPG. Values indicate mean ± SEM.
KCNQ2	τ deact, -120 mV	τ deact, -110 mV	τ deact, -100 mV	τ deact, -90 mV	τ deact, -80 mV	τ deact, -70 mV
	(ms)	(ms)	(ms)	(ms)	(ms)	(ms)
Ctrl	102 ± 10	99 ± 12	112 ± 9	119 ± 10	125 ± 7	132 ± 8
	(n =6)	(n =6)	(n =6)	(n =6)	(n =6)	(n =6)
30 µM 4FPG	216 ± 38	182 ± 37	156 ± 41	142 ± 11	154 ± 11	170 ± 12
	(p=0.029; n =6)	(p=0.076; n =6)	(p=0.33; n =6)	(p=0.15; n =6)	(p=0.054; n =6)	(p=0.027; n =6)
Supplementary Data 1, Table 10. Summary of effects of 4FPG on KCNQ2 channel deactivation kinetics.
Statistics versus same channel in absence of 4FPG. Values indicate mean ± SEM.
KCNQ4	τ act, -40 mV	τ act, -20 mV	τ act, 0 mV
	(ms)	(ms)	(ms)
Ctrl	1154 ± 236	555 ± 82	627 ± 89
	(n =5)	(n =5)	(n =5)
30 µM 4FPG	403 ± 18	427 ± 11	532 ± 15
	(p=0.032; n =5)	(p=0.19; n =5)	(p=0.34; n =5)
Supplementary Data 1, Table 11. Summary of effects of 4FPG on KCNQ4 channel activation kinetics.
Statistics versus same channel in absence of 4FPG. Values indicate mean ± SEM.
KCNQ4	τ deact, -120 mV	τ deact, -110 mV	τ deact, -100 mV	τ deact, -90 mV	τ deact, -80 mV	τ deact, -70 mV
	(ms)	(ms)	(ms)	(ms)	(ms)	(ms)
Ctrl	52 ± 17	51 ± 5	49 ± 5	52 ± 5	58 ± 5	64 ± 5
	(n =5)	(n =5)	(n =5)	(n =5)	(n =5)	(n =5)
30 µM 4FPG	61 ± 4	64 ± 3	58 ± 4	65 ± 4	72 ± 2	83 ± 5
	(p=0.63; n =5)	(p=0.063; n =5)	(p=0.19; n =5)	(p=0.078; n =5)	(p=0.046; n =5)	(p=0.027; n =5)
Supplementary Data 1, Table 12. Summary of effects of 4FPG on KCNQ2 channel deactivation kinetics.
Statistics versus same channel in absence of 4FPG. Values indicate mean ± SEM.
KCNQ2	Non-normalized	Slope
	tail current V0.5	(mV)
	(mV)
Ctrl	-43.2 ± 1.3	9.0 ± 2.6
	(n =5)	(n =5)
0.1 µM GABA	-44.3 ± 1.3	6.5 ± 0.8
	(p=0.95; n =5)	(p=0.82; n =5)
1 µM GABA	-44.7 ± 1.5	6.6 ± 0.8
	(p=0.90; n =5)	(p=0.83; n =5)
10 µM GABA	-44.6 ± 1.2	5.2 ± 0.9
	(p=0.88; n =5)	(p=0.56; n =5)
100 µM GABA	-45.9 ± 1.8	6.3 ± 0.5
	(p=0.64; n =5)	(p=0.76; n =5)
1 mM GABA	-45.6 ± 1.3	6.3 ± 0.5
	(p=0.58; n =5)	(p=0.76; n =5)
Supplementary Data 1, Table 13. Summary of effects of GABA on KCNQ2 channels.
Statistics versus same channel in absence of GABA. Values indicate mean ± SEM.
KCNQ4	Non-normalized	Slope
	tail current V0.5	(mV)
	(mV)
Ctrl	-17.4 ± 0.7	n.d
	(n =5)
0.1 µM GABA	-18.0 ± 0.8	n.d
	(p=0.96; n =5)
1 µM GABA	-18.3 ± 0.9	n.d
	(p=0.88; n =5)
10 µM GABA	-17.9 ± 0.9	n.d
	(p=0.98; n =5)
100 µM GABA	-18.5 ± 0.9	n.d
	(p=0.79; n =5)
1 mM GABA	-18.5 ± 1.1	n.d
	(p=0.86; n =5)
Supplementary Data 1, Table 14. Summary of effects of GABA on KCNQ4 channels.
Statistics versus same channel in absence of GABA. Values indicate mean ± SEM.
KCNQ2	Non-normalized	Slope
	tail current V0.5	(mV)
	(mV)
Ctrl	-44.5 ± 1.1	7.9 ± 0.9
	(n =6)	(n =6)
0.1 µM Glycine	-45.8 ± 1.8	7.9 ± 0.9
	(p=0.92; n =6)	(p>0.99; n =6)
1 µM Glycine	-45.1 ± 1.4	7.4 ± 1.1
	(p=0.99; n =6)	(p=0.98; n =6)
10 µM Glycine	-45.2 ± 1.2	7.2 ± 0.8
	(p=0.97; n =6)	(p=0.93; n =6)
100 µM Glycine	-44.1 ± 1.9	6.6 ± 0.9
	(p=0.99; n =6)	(p=0.70; n =6)
Supplementary Data 1, Table 15. Summary of effects of glycine on KCNQ2 channels.
Statistics versus same channel in absence of glycine. Values indicate mean ± SEM.
KCNQ4	Non-normalized	Slope
	tail current V0.5	(mV)
	(mV)
Ctrl	-13.4 ± 2.4	15.9 ± 2.9
	(n =5)	(n =5)
0.1 µM Glycine	-13.2 ± 2.2	15.5 ± 2.1
	(p>0.99; n =5)	(p=0.99; n =5)
1 µM Glycine	-14.6 ± 3.7	17.0 ± 4.0
	(p=0.99; n =5)	(p=0.99; n =5)
10 µM Glycine	-16.5 ± 4.1	17.7 ± 4.4
	(p=0.93; n =5)	(p=0.99; n =5)
100 µM Glycine	-16.3 ± 3.9	17.3 ± 3.8
	(p=0.94; n =5)	(p=0.99; n =5)
1 mM Glycine	-17.1 ± 3.5	17.1 ± 3.7
	(p=0.84; n =5)	(p=0.99; n =5)
Supplementary Data 1, Table 16. Summary of effects of glycine on KCNQ4 channels.
Statistics versus same channel in absence of glycine. Values indicate mean ± SEM.
KCNQ1	Non-normalized	Slope
	tail current V0.5	(mV)
	(mV)
Ctrl	-31.8 ± 0.4	7.8 ± 0.2
	(n =5)	(n =5)
0.1 µM 2FPG	-32.4 ± 0.5	7.8 ± 0.2
	(p=0.81; n =5)	(p>0.99; n =5)
1 µM 2FPG	-32.3 ± 0.5	7.7 ± 0.3
	(p=0.89; n =5)	(p=0.99; n =5)
10 µM 2FPG	-32.1 ± 0.5	8.0 ± 0.3
	(p=0.98; n =5)	(p=0.96; n =5)
100 µM 2FPG	-32.6 ± 0.4	7.9 ± 0.3
	(p=0.52; n =5)	(p=0.99; n =5)
1 mM 2FPG	-32.3 ± 0.5	8.3 ± 0.3
	(p=0.89; n =5)	(p=0.54; n =5)
Supplementary Data 1, Table 17. Summary of effects of 2FPG on KCNQ1 channels.
Statistics versus same channel in absence of 2FPG. Values indicate mean ± SEM.
KCNQ2	Non-normalized	Slope
	tail current V0.5	(mV)
	(mV)
Ctrl	-32.9 ± 0.8	6.1 ± 0.3
	(n =5)	(n =5)
0.1 µM 2FPG	-36.9 ± 0.2	6.1 ± 0.3
	(p=0.020; n =5)	(p>0.99; n =5)
1 µM 2FPG	-40.7 ± 0.8	4.9 ± 0.3
	(p=0.0005; n =5)	(p=0.077; n =5)
10 µM 2FPG	-42.8 ± 0.3	4.5 ± 0.6
	(p=0.0003; n =5)	(p=0.17; n =5)
100 µM 2FPG	-44.6 ± 0.4	5.3 ± 0.4
	(p<0.0001; n =5)	(p=0.42; n =5)
1 mM 2FPG	-45.5 ± 0.5	5.1 ± 0.2
	(p<0.0001; n =5)	(p=0.093; n =5)
Supplementary Data 1, Table 18. Summary of effects of 2FPG on KCNQ2 channels.
Statistics versus same channel in absence of 2FPG. Values indicate mean ± SEM.
KCNQ3*	Non-normalized	Slope
	tail current V0.5	(mV)
	(mV)
Ctrl	-47.9 ± 0.4	5.6 ± 0.2
	(n =5)	(n =5)
0.1 µM 2FPG	-50.3 ± 0.4	5.6 ± 0.3
	(p=0.010; n =5)	(p>0.99; n =5)
1 µM 2FPG	-50.9 ± 0.7	5.4 ± 0.4
	(p=0.031; n =5)	(p=0.98; n =5)
10 µM 2FPG	-51.4 ± 0.3	5.3 ± 0.3
	(p=0.00065; n =5)	(p=0.86; n =5)
100 µM 2FPG	-51.6 ± 0.8	4.9 ± 0.5
	(p=0.022; n =5)	(p=0.60; n =5)
1 mM 2FPG	-50.7 ± 0.4	5.4 ± 0.6
	(p=0.0043; n =5)	(p=0.99; n =5)
Supplementary Data 1, Table 19. Summary of effects of 2FPG on KCNQ3* channels.
Statistics versus same channel in absence of 2FPG. Values indicate mean ± SEM.
KCNQ4	Non-normalized	Slope
	tail current V0.5	(mV)
	(mV)
Ctrl	-13.7 ± 2.6	16.0 ± 1.5
	(n =5)	(n =5)
0.1 µM 2FPG	-13.1 ± 2.0	16.0 ± 1.5
	(p=0.99; n =5)	(p>0.99; n =5)
1 µM 2FPG	-11.9 ± 1.9	16.2 ± 1.5
	(p=0.96; n =5)	(p=0.99; n =5)
10 µM 2FPG	-11.6 ± 1.4	16.3 ± 1.6
	(p=0.91; n =5)	(p=0.99; n =5)
100 µM 2FPG	-11.7 ± 1.3	16.5 ± 1.5
	(p=0.92; n =5)	(p=0.99; n =5)
1 mM 2FPG	-11.6 ± 1.2	16.8 ± 1.7
	(p=0.90; n =5)	(p=0.99; n =5)
Supplementary Data 1, Table 20. Summary of effects of 2FPG on KCNQ4 channels.
Statistics versus same channel in absence of 2FPG. Values indicate mean ± SEM.
KCNQ5	Non-normalized	Slope
	tail current V0.5	(mV)
	(mV)
Ctrl	-41.6 ± 3.5	8.7 ± 2.5
	(n =5)	(n =5)
0.1 µM 2FPG	-41.5 ± 3.2	8.7 ± 2.5
	(p>0.99; n =5)	(p>0.99; n =5)
1 µM 2FPG	-41.9 ± 4.4	9.2 ± 4.6
	(p>0.99; n =5)	(p=0.99; n =5)
10 µM 2FPG	-42.6 ± 4.7	8.5 ± 4.7
	(p=0.99; n =5)	(p>0.99; n =5)
100 µM 2FPG	-42.4 ± 4.1	8.4 ± 4.5
	(p=0.99; n =5)	(p>0.99; n =5)
1 mM 2FPG	-43.8 ± 4.6	8.4 ± 4.2
	(p=0.99; n =5)	(p>0.99; n =5)
Supplementary Data 1, Table 21. Summary of effects of 2FPG on KCNQ5 channels.
Statistics versus same channel in absence of 2FPG. Values indicate mean ± SEM.
KCNQ2	τ act, -40 mV	τ act, -20 mV	τ act, 0 mV
	(ms)	(ms)	(ms)
Ctrl	902 ±73	334 ± 22	181 ± 8
	(n =5)	(n =5)	(n =5)
100 µM 2FPG	441 ± 21	193 ± 2	138 ± 1
	(p=0.0022; n =5)	(p=0.0029; n =5)	(p=0.0054; n =5)
Supplementary Data 1, Table 22. Summary of effects of 2FPG on KCNQ2 channel activation kinetics.
Statistics versus same channel in absence of 2FPG. Values indicate mean ± SEM.
KCNQ2	τ deact, -120 mV	τ deact, -110 mV	τ deact, -100 mV	τ deact, -90 mV	τ deact, -80 mV	τ deact, -70 mV
	(ms)	(ms)	(ms)	(ms)	(ms)	(ms)
Ctrl	81 ± 4	80 ± 3	84 ± 4	92 ± 4	95 ± 3	98 ± 3
	(n =5)	(n =5)	(n =5)	(n =5)	(n =5)	(n =5)
100 µM 2FPG	116 ± 7	111 ± 7	123 ± 6	135 ± 6	146 ± 9	152 ± 8
	(p=0.0042; n =5)	(p=0.0081; n =5)	(p=0.0010; n =5)	(p=0.00057; n =5)	(p=0.0032; n =5)	(p=0.0013; n =5)
Supplementary Data 1, Table 23. Summary of effects of 2FPG on KCNQ2 channel deactivation kinetics.
Statistics versus same channel in absence of 2FPG. Values indicate mean ± SEM.
KCNQ1	Non-normalized	Slope
	tail current V0.5	(mV)
	(mV)
Ctrl	-21.5 ± 0.5	8.2 ± 0.7
	(n =5)	(n =5)
0.1 µM 3FMSG	-23.5 ± 0.6	8.2 ± 0.7
	(p=0.11; n =5)	(p>0.99; n =5)
1 µM 3FMSG	-25.1 ± 1.1	8.1 ± 1.2
	(p=0.087; n =5)	(p>0.99; n =5)
10 µM 3FMSG	-27.1 ± 1.0	8.1 ± 1.2
	(p=0.009; n =5)	(p>0.99; n =5)
100 µM 3FMSG	-30.3 ± 1.6	7.9 ± 1.0
	(p=0.012; n =5)	(p=0.99; n =5)
1 mM 3FMSG	-42.1 ± 1.3	7.3 ± 1.5
	(p<0.0001; n =5)	(p=0.96; n =5)
Supplementary Data 1, Table 24. Summary of effects of 3FMSG on KCNQ1 channels.
Statistics versus same channel in absence of 3FMSG. Values indicate mean ± SEM.
KCNQ2	Non-normalized	Slope
	tail current V0.5	(mV)
	(mV)
Ctrl	-42.4 ± 1.2	6.9 ± 1.6
	(n =4)	(n =4)
0.1 µM 3FMSG	-43.7 ± 1.4	6.9 ± 1.6
	(p=0.92; n =4)	(p>0.99; n =4)
1 µM 3FMSG	-43.9 ± 1.7	5.2 ± 2.0
	(p=0.91; n =4)	(p=0.93; n =4)
10 µM 3FMSG	-44.4 ± 1.3	5.4 ± 1.8
	(p=0.69; n =4)	(p=0.94; n =4)
100 µM 3FMSG	-45.1 ± 1.9	5.3 ± 1.9
	(p=0.66; n =4)	(p=0.94; n =4)
1 mM 3FMSG	-51.5 ± 1.3	5.0 ± 0.9
	(p<0.0001; n =4)	(p=0.75; n =4)
Supplementary Data 1, Table 25. Summary of effects of 3FMSG on KCNQ2 channels.
Statistics versus same channel in absence of 3FMSG. Values indicate mean ± SEM.
KCNQ3*	Non-normalized	Slope
	tail current V0.5	(mV)
	(mV)
Ctrl	-45.5 ± 1.4	3.9 ± 1.9
	(n =7)	(n =7)
0.1 µM 3FMSG	-51.8 ± 1.6	3.9 ± 1.9
	(p=0.045; n =7)	(p>0.99; n =7)
1 µM 3FMSG	-55.0 ± 1.5	4.2 ± 0.8
	(p=0.0024; n =7)	(p=0.99; n =7)
10 µM 3FMSG	-56.5 ± 1.5	4.4 ± 0.8
	(p=0.00075; n =7)	(p=0.99; n =7)
100 µM 3FMSG	-57.3 ± 1.2	4.4 ± 0.7
	(p=0.00018; n =7)	(p=0.99; n =7)
1 mM 3FMSG	-54.8 ± 0.9	4.4 ± 0.7
	(p=0.0009; n =7)	(p=0.99; n =7)
Supplementary Data 1, Table 26. Summary of effects of 3FMSG on KCNQ3* channels.
Statistics versus same channel in absence of 3FMSG. Values indicate mean ± SEM.
KCNQ4	Non-normalized	Slope
	tail current V0.5	(mV)
	(mV)
Ctrl	-7.2 ± 1.2	15.9 ± 1.2
	(n =5)	(n =5)
0.1 µM 3FMSG	-6.5 ± 1.6	15.9 ± 1.4
	(p=0.99; n =5)	(p>0.99; n =5)
1 µM 3FMSG	-8.3 ± 1.6	15.9 ± 1.0
	(p=0.96; n =5)	(p>0.99; n =5)
10 µM 3FMSG	-10.5 ± 1.0	15.5 ± 0.8
	(p=0.21; n =5)	(p=0.99; n =5)
100 µM 3FMSG	-10.1 ± 1.0	15.9 ± 0.7
	(p=0.30; n =5)	(p>0.99; n =5)
1 mM 3FMSG	-13.5 ± 1.0	16.0 ± 0.7
	(p=0.015; n =5)	(p>0.99; n =5)
Supplementary Data 1, Table 27. Summary of effects of 3FMSG on KCNQ4 channels.
Statistics versus same channel in absence of 3FMSG. Values indicate mean ± SEM.
KCNQ5	Non-normalized	Slope
	tail current V0.5	(mV)
	(mV)
Ctrl	-35.7 ± 0.8	5.9 ± 0.7
	(n =5)	(n =5)
0.1 µM 3FMSG	-43.3 ± 0.6	6.7 ± 1.5
	(p=0.00038; n =5)	(p=0.98; n =5)
1 µM 3FMSG	-46.5 ± 0.8	7.7 ± 0.6
	(p<0.0001; n =5)	(p=0.26; n =5)
10 µM 3FMSG	-48.9 ± 1.3	7.9 ± 0.5
	(p=0.00029; n =5)	(p=0.16; n =5)
100 µM 3FMSG	-50.8 ± 1.4	7.2 ± 0.5
	(p=0.00023; n =5)	(p=0.47; n =5)
1 mM 3FMSG	-51.8 ± 1.9	6.7 ± 0.7
	(p=0.0014; n =5)	(p=0.87; n =5)
Supplementary Data 1, Table 28. Summary of effects of 3FMSG on KCNQ5 channels.
Statistics versus same channel in absence of 3FMSG. Values indicate mean ± SEM.
KCNQ3*	Non-normalized	Slope
	tail current V0.5	(mV)
	(mV)
Ctrl	-50.4 ± 2.7	n.a
	(n =5)
0.1 µM GABA	-54.8 ± 1.8	n.a
	(p=0.36; n =5)
1 µM GABA	-55.6 ± 1.9	n.a
	(p=0.43; n =5)
10 µM GABA	-57.0 ± 1.4	n.a
	(p=0.22; n =5)
100 µM GABA	-58.9 ± 1.2	n.a
	(p=0.09; n =5)
1 mM GABA	-58.7 ± 1.3	n.a
	(p=0.10; n =5)
Supplementary Data 1, Table 29. Summary of effects of GABA on KCNQ3* channels.
Statistics versus same channel in absence of GABA. Values indicate mean ± SEM.
KCNQ3*	Non-normalized	Slope
	tail current V0.5	(mV)
	(mV)
Ctrl	-48.1 ± 4.8	4.7 ± 1.7
	(n =5)	(n =5)
0.1 µM Glycine	-52.2 ± 5.0	4.7 ± 1.7
	(p>0.99; n =5)	(p>0.99; n =5)
1 µM Glycine	-52.1 ± 5.5	5.2 ± 2.6
	(p>0.99; n =5)	(p=0.99; n =5)
10 µM Glycine	-49.9 ± 6.3	5.7 ± 4.3
	(p=0.99; n =5)	(p=0.99; n =5)
100 µM Glycine	-48.6 ± 5.7	5.2 ± 3.9
	(p=0.98; n =5)	(p=0.99; n =5)
1 mM Glycine	-42.6 ± 3.2	4.8 ± 4.1
	(p=0.42; n =5)	(p>0.99; n =5)
Supplementary Data 1, Table 30. Summary of effects of glycine on KCNQ3* channels.
Statistics versus same channel in absence of glycine. Values indicate mean ± SEM.
KCNQ5	Non-normalized	Slope
	tail current V0.5	(mV)
	(mV)
Ctrl	-44.5 ± 2.9	6.9 ± 1.4
	(n =4)	(n =4)
0.1 µM Glycine	-41.9 ± 2.5	6.2 ± 1.8
	(p=0.93; n =4)	(p=0.99; n =4)
1 µM Glycine	-43.1 ± 2.8	6.5 ± 2.1
	(p=0.99; n =4)	(p=0.99; n =4)
10 µM Glycine	-44.7 ± 3.7	6.8 ± 2.4
	(p>0.99; n =4)	(p>0.99; n =4)
100 µM Glycine	-44.8 ± 3.9	6.8 ± 2.4
	(p>0.99; n =4)	(p>0.99; n =4)
1 mM Glycine	-45.6 ± 3.4	6.8 ± 2.4
	(p=0.99; n =4)	(p>0.99; n =4)
Supplementary Data 1, Table 31. Summary of effects of glycine on KCNQ5 channels.
Statistics versus same channel in absence of glycine. Values indicate mean ± SEM.
KCNQ3*	τ act, -40 mV	τ act, -20 mV	τ act, 0 mV
	(ms)	(ms)	(ms)
Ctrl	698 ± 82	275 ± 20	148 ± 11
	(n =7)	(n =7)	(n =7)
100 µM 3FMSG	432 ± 22	203 ± 7	117 ± 5
	(p=0.016; n =7)	(p=0.010; n =7)	(p=0.032; n =7)
Supplementary Data 1, Table 32. Summary of effects of 3FMSG on KCNQ3* channel activation kinetics.
Statistics versus same channel in absence of 3FMSG. Values indicate mean ± SEM.
KCNQ3*	τ deact, -120 mV	τ deact, -110 mV	τ deact, -100 mV	τ deact, -90 mV	τ deact, -80 mV	τ deact, -70 mV
	(ms)	(ms)	(ms)	(ms)	(ms)	(ms)
Ctrl	110 ± 8	124 ± 9	163 ± 18	202 ± 24	240 ± 32	281 ± 41
	(n =7)	(n =7)	(n =7)	(n =7)	(n =7)	(n =7)
100 µM 3FMSG	132 ± 13	160 ± 9	228 ± 16	292 ± 29	350 ± 43	401 ± 52
	(p=0.19; n =7)	(p=0.022; n =7)	(p=0.027; n =7)	(p=0.044; n =7)	(p=0.077; n =7)	(p=0.10; n =7)
Supplementary Data 1, Table 33. Summary of effects of 3FMSG on KCNQ3* channel deactivation kinetics.
Statistics versus same channel in absence of 3FMSG. Values indicate mean ± SEM.
KCNQ5	τ act, -40 mV	τ act, -50 mV	τ act, 0 mV
	(ms)	(ms)	(ms)
Ctrl	3424 ± 715	1149 ± 121	813 ± 62
	(n =5)	(n =5)	(n =5)
100 µM 3FMSG	1443 ± 216	908 ± 72	862 ± 57
	(p=0.047; n =5)	(p=0.13; n =5)	(p=0.57; n =5)
Supplementary Data 1, Table 34. Summary of effects of 3FMSG on KCNQ5 channel activation kinetics.
Statistics versus same channel in absence of 3FMSG. Values indicate mean ± SEM.
KCNQ2/Q3	Non-normalized	Slope
	tail current V0.5	(mV)
	(mV)
Ctrl	-38.4 ± 0.9	6.6 ± 0.8
	(n =5)	(n =5)
0.1 µM 2FPG	-44.9 ± 1.6	6.6 ± 0.8
	(p=0.039; n =5)	(p>0.99; n =5)
1 µM 2FPG	-47.9 ± 1.2	7.3 ± 0.9
	(p=0.0012; n =5)	(p=0.96; n =5)
10 µM 2FPG	-50.3 ± 1.4	7.2 ± 0.6
	(p=0.00079; n =5)	(p=0.95; n =5)
100 µM 2FPG	-50.9 ± 1.5	7.1 ± 0.4
	(p=0.00094; n =5)	(p=0.96; n =5)
1 mM 2FPG	-51.0 ± 1.2	7.1 ± 0.4
	(p=0.00019; n =5)	(p=0.96; n =5)
Supplementary Data 1, Table 35. Summary of effects of 2FPG on KCNQ2/Q3 channels.
Statistics versus same channel in absence of 4FMSG. Values indicate mean ± SEM.
KCNQ2/3	Non-normalized	Slope
	tail current V0.5	(mV)
	(mV)
Ctrl	-41.5 ± 1.5	4.7 ± 1.5
	(n =4)	(n =4)
0.1 µM 4FPG	-46.3 ± 2.7	5.5 ± 1.9
	(p=0.47; n =4)	(p=0.99; n =4)
1 µM 4FPG	-45.6 ± 2.0	5.3 ± 1.6
	(p=0.42; n =4)	(p=0.99; n =4)
3 µM 4FPG	-48.4 ± 2.5	5.4 ± 1.4
	(p=0.19; n =4)	(p=0.99; n =4)
10 µM 4FPG	-47.7 ± 2.4	5.6 ± 1.3
	(p=0.23; n =4)	(p=0.98; n =4)
30 µM 4FPG	-47.9 ± 2.3	5.4 ± 1.5
	(p=0.19; n =4)	(p=0.99; n =4)
Supplementary Data 1, Table 36. Summary of Effects of 4FPG on KCNQ2/3 channels.
Statistics versus same channel in absence of 4FPG. Values indicate mean ± SEM.
KCNQ2/Q3	Non-normalized	Slope
	tail current V0.5	(mV)
	(mV)
Ctrl	-42.4 ± 1.2	5.2 ± 2.9
	(n =6)	(n =6)
0.1 µM 3FMSG	-49.8 ± 1.2	6.2 ± 1.4
	(p=0.0056; n =6)	(p=0.98; n =6)
1 µM 3FMSG	-50.8 ± 2.5	5.9 ± 1.1
	(p=0.064; n =6)	(p=0.99; n =6)
10 µM 3FMSG	-51.7 ± 2.3	5.9 ± 1.1
	(p=0.028; n =6)	(p=0.99; n =6)
100 µM 3FMSG	-52.6 ± 1.5	5.8 ± 1.1
	(p=0.0016; n =6)	(p=0.99; n =6)
1 mM 3FMSG	-53.1 ± 1.5	5.9 ± 1.1
	(p=0.0011; n =6)	(p=0.99; n =6)
Supplementary Data 1, Table 37. Summary of effects of 3FMSG on KCNQ2/Q3 channels.
Statistics versus same channel in absence of 3FMSG. Values indicate mean ± SEM.
KCNQ2/3	τ act, -40 mV	τ act, -20 mV	τ act, 0 mV
	(ms)	(ms)	(ms)
Ctrl	978 ± 175	336 ± 30	183 ± 10
	(n =15)	(n =15)	(n =15)
100 µM 2FPG	582 ± 79	249 ± 17	154 ± 8
	(p=0.052; n =15)	(p=0.019; n =15)	(p=0.031; n =15)
Supplementary Data 1, Table 38. Summary of effects of 2FPG on KCNQ2/3 channel activation kinetics.
Statistics versus same channel in absence of 2FPG. Values indicate mean ± SEM.
KCNQ2/3	τ deact, -120 mV	τ deact, -110 mV	τ deact, -100 mV	τ deact, -90 mV	τ deact, -80 mV	τ deact, -70 mV
	(ms)	(ms)	(ms)	(ms)	(ms)	(ms)
Ctrl	88 ± 4	113 ± 22	109 ± 6	128 ± 7	142 ± 9	160 ± 12
	(n =15)	(n =15)	(n =15)	(n =15)	(n =15)	(n =15)
100 µM 2FPG	158 ± 29	158 ± 21	146 ± 14	190 ± 17	221 ± 23	253 ± 31
	(p=0.030; n =15)	(p=0.15; n =15)	(p=0.025; n =15)	(p=0.0032; n =15)	(p=0.0049; n =15)	(p=0.011; n =15)
Supplementary Data 1, Table 39. Summary of effects of 2FPG on KCNQ2/3 channel deactivation kinetics.
Statistics versus same channel in absence of 2FPG. Values indicate mean ± SEM.
KCNQ2/3	τ act, -40 mV	τ act, -20 mV	τ act, 0 mV
	(ms)	(ms)	(ms)
Ctrl	790 ± 5	381 ± 19	184 ± 7
	(n =10)	(n =10)	(n =10)
100 µM 3FMSG	519 ± 31	265 ± 20	142 ± 9
	(p=0.0000086; n =10)	(p=0.00053; n =10)	(p=0.0018; n =10)
Supplementary Data 1, Table 40. Summary of effects of 3FMSG on KCNQ2/3 channel activation kinetics.
Statistics versus same channel in absence of 3FMSG. Values indicate mean ± SEM.
KCNQ2/3	τ deact, -120 mV	τ deact, -110 mV	τ deact, -100 mV	τ deact, -90 mV	τ deact, -80 mV	τ deact, -70 mV
	(ms)	(ms)	(ms)	(ms)	(ms)	(ms)
Ctrl	73 ± 5	76 ± 5	91 ± 7	110 ± 9	124 ± 10	138 ± 12
	(n =10)	(n =10)	(n =10)	(n =10)	(n =10)	(n =10)
100 µM 3FMSG	112 ± 16	116 ± 15	119 ± 7	148 ± 7	166 ± 8	185 ± 10
	(p=0.040; n =10)	(p=0.028; n =10)	(p=0.011; n =10)	(p=0.0039; n =10)	(p=0.0043; n =10)	(p=0.0077; n =10)
Supplementary Data 1, Table 41. Summary of effects of 3FMSG on KCNQ2/3 channel deactivation kinetics.
Statistics versus same channel in absence of 3FMSG. Values indicate mean ± SEM.
KCNQ2/Q3-W265L	Non-normalized	Slope
	tail current V0.5	(mV)
	(mV)
Ctrl	-38.9 ± 0.8	6.9 ± 0.6
	(n =5)	(n =5)
0.1 µM 2FPG	-47.2 ± 0.9	6.9 ± 0.6
	(p=0.00054; n =5)	(p>0.99; n =5)
1 µM 2FPG	-48.3 ± 0.7	6.9 ± 0.9
	(p=0.00011; n =5)	(p>0.99; n =5)
10 µM 2FPG	-49.5 ± 0.9	7.1 ± 0.7
	(p=0.00011; n =5)	(p=0.99; n =5)
100 µM 2FPG	-49.9 ± 0.9	6.9 ± 0.7
	(p<0.0001; n =5)	(p>0.99; n =5)
1 mM 2FPG	-50.2 ± 0.9	6.9 ± 0.8
	(p<0.0001; n =5)	(p>0.99; n =5)
Supplementary Data 1, Table 42. Summary of effects of 2FPG on KCNQ2/Q3-W265L channels.
Statistics versus same channel in absence of 2FPG. Values indicate mean ± SEM.
KCNQ2-W236L/Q3	Non-normalized	Slope
	tail current V0.5	(mV)
	(mV)
Ctrl	-48.7 ± 1.6	6.8 ± 0.5
	(n =5)	(n =5)
0.1 µM 2FPG	-50.8 ± 1.4	6.8 ± 0.5
	(p=0.78; n =5)	(p>0.99; n =5)
1 µM 2FPG	-51.1 ± 0.7	6.7 ± 0.5
	(p=0.56; n =5)	(p=0.99; n =5)
10 µM 2FPG	-52.2 ± 0.6	6.4 ± 0.5
	(p=0.27; n =5)	(p=0.96; n =5)
100 µM 2FPG	-53.2 ± 0.8	6.2 ± 0.6
	(p=0.14; n =5)	(p=0.89; n =5)
1 mM 2FPG	-52.9 ± 0.6	6.6 ± 0.5
	(p=0.17; n =5)	(p=0.99; n =5)
Supplementary Data 1, Table 43. Summary of effects of 2FPG on KCNQ2-W236L/Q3 channels.
Statistics versus same channel in absence of 2FPG. Values indicate mean ± SEM.
KCNQ2-W236L/	Non-normalized	Slope
KCNQ3-W265L	tail current V0.5	(mV)
	(mV)
Ctrl	-59.2 ± 0.9	4.9 ± 0.7
	(n =5)	(n =5)
0.1 µM 2FPG	-61.0 ± 0.6	4.9 ± 0.7
	(p=0.39; n =5)	(p>0.99; n =5)
1 µM 2FPG	-61.1 ± 0.8	4.4 ± 0.9
	(p=0.43; n =5)	(p=0.98; n =5)
10 µM 2FPG	-60.9 ± 0.7	4.4 ± 0.8
	(p=0.48; n =5)	(p=0.98; n =5)
100 µM 2FPG	-60.9 ± 0.8	4.4 ± 0.8
	(p=0.52; n =5)	(p=0.98; n =5)
1 mM 2FPG	-60.2 ± 0.8	5.2 ± 1.2
	(p=0.86; n =5)	(p=0.99; n =5)
Supplementary Data 1, Table 44. Summary of effects of 2FPG on KCNQ2-W236L/Q3-W265L channels.
Statistics versus same channel in absence of 2FPG. Values indicate mean ± SEM.
KCNQ2/Q3-R242A	Non-normalized	Slope
	tail current V0.5	(mV)
	(mV)
Ctrl	-34.5 ± 1.9	7.6 ± 0.8
	(n =5)	(n =5)
0.1 µM 2FPG	-39.3 ± 1.8	7.5 ± 0.8
	(p=0.31; n =5)	(p=0.99; n =5)
1 µM 2FPG	-40.3 ± 0.4	6.4 ± 0.5
	(p=0.11; n =5)	(p=0.61; n =5)
10 µM 2FPG	-40.6 ± 0.6	6.1 ± 0.7
	(p=0.093; n =5)	(p=0.52; n =5)
100 µM 2FPG	-40.9 ± 0.6	5.8 ± 0.7
	(p=0.079; n =5)	(p=0.37; n =5)
1 mM 2FPG	-40.9 ± 0.6	5.4 ± 0.6
	(p=0.079; n =5)	(p=0.19; n =5)
Supplementary Data 1, Table 45. Summary of effects of 2FPG on KCNQ2/Q3-R242A channels.
Statistics versus same channel in absence of 2FPG. Values indicate mean ± SEM.
KCNQ2-R213A/Q3	Non-normalized	Slope
	tail current V0.5	(mV)
	(mV)
Ctrl	-23.9 ± 0.4	8.2 ± 0.6
	(n =5)	(n =5)
0.1 µM 2FPG	-24.5 ± 0.5	8.2 ± 0.6
	(p=0.81; n =5)	(p>0.99; n =5)
1 µM 2FPG	-24.4 ± 0.4	7.8 ± 0.6
	(p=0.84; n =5)	(p=0.98; n =5)
10 µM 2FPG	-24.6 ± 0.5	8.3 ± 0.5
	(p=0.71; n =5)	(p=0.99; n =5)
100 µM 2FPG	-24.7 ± 0.4	8.2 ± 0.5
	(p=0.52; n =5)	(p>0.99; n =5)
1 mM 2FPG	-24.7 ± 0.4	7.9 ± 0.5
	(p=0.52; n =5)	(p=0.99; n =5)
Supplementary Data 1, Table 46. Summary of effects of 2FPG on KCNQ2-R213A/Q3 channels.
Statistics versus same channel in absence of 2FPG: Values indicate mean ± SEM.
KCNQ2-R213A/	Non-normalized	Slope
KCNQ3-R242A	tail current V0.5	(mV)
	(mV)
Ctrl	-16.4 ± 0.7	10.3 ± 0.5
	(n =5)	(n =5)
0.1 µM 2FPG	-17.4 ± 0.9	10.3 ± 0.5
	(p=0.84; n =5)	(p>0.99; n =5)
1 µM 2FPG	-18.6 ± 0.7	10.1 ± 0.7
	(p=0.18; n =5)	(p=0.99; n =5)
10 µM 2FPG	-18.3 ± 0.7	10.2 ± 0.4
	(p=0.27; n =5)	(p=0.99; n =5)
100 µM 2FPG	-18.9 ± 0.5	10.2 ± 0.5
	(p=0.075; n =5)	(p=0.99; n =5)
1 mM 2FPG	-18.5 ± 0.8	10.1 ± 0.5
	(p=0.26; n =5)	(p=0.99; n =5)
Supplementary Data 1, Table 47. Summary of effects of 2FPG on KCNQ2-R213A/Q3-R242A channels.
Statistics versus same channel in absence of 2FPG: Values indicate mean ± SEM.
KCNQ2/Q3-W265L	Non-normalized	Slope
	tail current V0.5	(mV)
	(mV)
Ctrl	-53.0 ± 3.1	2.8 ± 3.5
	(n =5)	(n =5)
0.1 µM 3FMSG	-55.4 ± 1.9	2.8 ± 3.5
	(p=0.93; n =5)	(p>0.99; n =5)
1 µM 3FMSG	-54.8 ± 3.2	3.0 ± 5.2
	(p=0.99; n =5)	(p=0.99; n =5)
10 µM 3FMSG	-55.3 ± 2.4	3.2 ± 4.7
	(p=0.95; n =5)	(p=0.99; n =5)
100 µM 3FMSG	-55.7 ± 2.4	3.2 ± 4.1
	(p=0.92; n =5)	(p=0.99; n =5)
1 mM 3FMSG	-57.0 ± 1.1	3.7 ± 2.9
	(p=0.65; n =5)	(p=0.99; n =5)
Supplementary Data 1, Table 48. Summary of effects of 3FMSG on KCNQ2/Q3-W265L channels.
Statistics versus same channel in absence of 3FMSG. Values indicate mean ± SEM.
KCNQ2-W236L/Q3	Non-normalized	Slope
	tail current V0.5	(mV)
	(mV)
Ctrl	-48.2 ± 0.7	5.9 ± 0.4
	(n =5)	(n =5)
0.1 µM 3FMSG	-53.4 ± 0.9	5.9 ± 0.4
	(p=0.081; n =5)	(p>0.99; n =5)
1 µM 3FMSG	-54.1 ± 0.8	6.5 ± 0.5
	(p=0.0022; n =5)	(p=0.81; n =5)
10 µM 3FMSG	-55.5 ± 0.7	6.7 ± 0.7
	(p=0.00032; n =5)	(p=0.77; n =5)
100 µM 3FMSG	-56.8 ± 0.6	4.7 ± 0.6
	(p<0.0001; n =5)	(p=0.39; n =5)
1 mM 3FMSG	-57.3 ± 0.9	6.0 ± 0.8
	(p=0.00025; n =5)	(p=0.99; n =5)
Supplementary Data 1, Table 49. Summary of effects of 3FMSG on KCNQ2-W236L/Q3 channels.
Statistics versus same channel in absence of 3FMSG. Values indicate mean ± SEM.
KCNQ2-W236L/	Non-normalized	Slope
KCNQ3-W265L	tail current V0.5	(mV)
	(mV)
Ctrl	-57.7 ± 1.3	3.1 ± 3.5
	(n =5)	(n =5)
0.1 µM 3FMSG	-58.9 ± 0.5	3.2 ± 3.6
	(p=0.84; n =5)	(p>0.99; n =5)
1 µM 3FMSG	-59.2 ± 0.2	3.4 ± 4.4
	(p=0.69; n =5)	(p>0.99; n =5)
10 µM 3FMSG	-59.5 ± 0.8	3.6 ± 4.1
	(p=0.66; n =5)	(p=0.99; n =5)
100 µM 3FMSG	-59.6 ± 0.8	3.9 ± 3.1
	(p=0.62; n =5)	(p=0.99; n =5)
1 mM 3FMSG	-60.2 ± 0.7	4.2 ± 2.9
	(p=0.39; n =5)	(p=0.99; n =5)
Supplementary Data 1, Table 50. Summary of effects of 3FMSG on KCNQ2-W236L/Q3-W265L channels.
Statistics versus same channel in absence of 3FMSG: Values indicate mean ± SEM.
KCNQ2/Q3-R242A	Non-normalized	Slope
	tail current V0.5	(mV)
	(mV)
Ctrl	-34.8 ± 1.1	7.9 ± 0.8
	(n =5)	(n =5)
0.1 µM 3FMSG	-39.3 ± 1.0	7.9 ± 0.8
	(p=0.058; n =5)	(p>0.99; n =5)
1 µM 3FMSG	-40.3 ± 1.0	7.4 ± 1.3
	(p=0.022; n =5)	(p=0.99; n =5)
10 µM 3FMSG	-41.2 ± 0.7	6.6 ± 1.0
	(p=0.0070; n =5)	(p=0.76; n =5)
100 µM 3FSMG	-41.0 ± 0.5	6.6 ± 1.0
	(p=0.0093; n =5)	(p=0.76; n =5)
1 mM 3FSMG	-41.1 ± 0.5	6.7 ± 0.9
	(p=0.0087; n =5)	(p=0.77; n =5)
Supplementary Data 1, Table 51. Summary of effects of 3FMSG on KCNQ2/Q3-R242A channels.
Statistics versus same channel in absence of 3FMSG. Values indicate mean ± SEM.
KCNQ2-R213A/Q3	Non-normalized	Slope
	tail current V0.5	(mV)
	(mV)
Ctrl	-14.7 ± 1.5	10.3 ± 1.1
	(n =5)	(n =5)
0.1 µM 3FMSG	-19.1 ± 1.8	10.3 ± 1.1
	(p=0.29; n =5)	(p>0.99; n =5)
1 µM 3FMSG	-21.3 ± 1.7	9.1 ± 1.1
	(p=0.069; n =5)	(p=0.89; n =5)
10 µM 3FMSG	-23.5 ± 1.5	9.1 ± 0.9
	(p=0.012; n =5)	(p=0.86; n =5)
100 µM 3FSMG	-25.4 ± 1.5	9.6 ± 0.9
	(p=0.0038; n =5)	(p=0.98; n =5)
1 mM 3FSMG	-25.9 ± 0.7	9.3 ± 0.8
	(p=0.0023; n =5)	(p=0.91; n =5)
Supplementary Data 1, Table 52. Summary of effects of 3FMSG on KCNQ2-R213A/Q3 channels.
Statistics versus same channel in absence of 3FMSG. Values indicate mean ± SEM.
KCNQ2-R213A/	Non-normalized	Slope
KCNQ3-R242A	tail current V0.5	(mV)
	(mV)
Ctrl	-16.5 ± 0.8	8.9 ± 0.7
	(n =5)	(n =5)
0.1 µM 3FMSG	-10.4 ± 0.8	8.9 ± 0.7
	(p=0.0025; n =5)	(p>0.99; n =5)
1 µM 3FMSG	-20.4 ± 1.7	9.3 ± 0.7
	(p=0.25; n =5)	(p=0.99; n =5)
10 µM 3FMSG	-20.1 ± 0.5	9.0 ± 0.7
	(p=0.025; n =5)	(p=0.99; n =5)
100 µM 3FSMG	-20.2 ± 1.7	9.0 ± 1.1
	(p=0.28; n =5)	(p=0.99; n =5)
1 mM 3FSMG	-20.9 ± 1.7	9.2 ± 1.4
	(p=0.18; n =5)	(p=0.99; n =5)
Supplementary Data 1, Table 53. Summary of effects of 3FMSG on KCNQ2-R213A/Q3-R242A channels.
Statistics versus same channel in absence of 3FMSG: Values indicate mean ± SEM.
KCNQ2-R213A/	Non-normalized	Slope
KCNQ3-R242A	tail current V0.5	(mV)
	(mV)
Ctrl	-16.4 ± 4.2	10.6 ± 3.9
	(n =5)	(n =5)
0.1 µM GABA	-16.5 ± 4.0	10.5 ± 3.7
	(p=0.98; n =5)	(p=0.98; n =5)
1 µM GABA	-16.7 ± 4.0	10.4 ± 3.8
	(p=0.96; n =5)	(p=0.97; n =5)
10 µM GABA	-16.4 ± 4.3	10.2 ± 3.9
	(p>0.99; n =5)	(p=0.94; n =5)
100 µM GABA	-16.6 ± 4.4	10.4 ± 4.2
	(p=0.97; n =5)	(p=0.97; n =5)
1 mM GABA	-17.8 ± 4.5	10.1 ± 4.3
	(p=0.83; n =5)	(p=0.93; n =5)
Supplementary Data 1, Table 54. Summary of effects of GABA on KCNQ2-R213A/KCNQ3-R242A channels.
Statistics versus same channel in absence of GABA. Values indicate mean ± SEM.
KCNQ2-R213A	Non-normalized	Slope
	tail current V0.5	(mV)
	(mV)
Ctrl	-5.0 ± 3.1	7.3 ± 1.5
	(n =4)	(n =4)
0.1 µM 2FPG	-12.9 ± 2.4	7.4 ± 1.5
	(p=0.093; n =4)	(p=0.96; n =4)
1 µM 2FPG	-13.7 ± 4.2	9.5 ± 2.9
	(p=0.15; n =4)	(p=0.53; n =4)
10 µM 2FPG	-18.7 ± 2.8	6.5 ± 2.9
	(p=0.017; n =4)	(p=0.91; n =4)
100 µM 2FPG	-15.3 ± 4.0	9.3 ± 2.9
	(p=0.051; n =4)	(p=0.56; n =4)
1 mM 2FPG	-16.8 ± 2.9	8.2 ± 2.4
	(p=0.032; n =4)	(p=0.76; n =4)
Supplementary Data 1, Table 55. Summary of effects of 2FPG on KCNQ2-R213A channels.
Statistics versus same channel in absence of 2FPG. Values indicate mean ± SEM.
KCNQ2-W236L	Non-normalized	Slope
	tail current V0.5	(mV)
	(mV)
Ctrl	-56.1 ± 5.1	6.2 ± 5.2
	(n =5)	(n =5)
0.1 µM 2FPG	-56.8 ± 4.4	5.9 ± 5.2
	(p=0.91; n =5)	(p=0.96; n =5)
1 µM 2FPG	-57.3 ± 4.2	6.2 ± 5.2
	(p=0.86; n =5)	(p>0.99; n =5)
10 µM 2FPG	-57.4 ± 4.0	6.0 ± 5.3
	(p=0.85; n =5)	(p=0.97; n =5)
100 µM 2FPG	-57.8 ± 3.9	5.8 ± 5.8
	(p=0.79; n =5)	(p=0.96; n =5)
1 mM 2FPG	-59.2 ± 3.5	5.6 ± 7.6
	(p=0.63; n =5)	(p=0.94; n =5)
Supplementary Data 1, Table 56. Summary of effects of 2FPG on KCNQ2-W236L channels.
Statistics versus same channel in absence of 2FPG. Values indicate mean ± SEM.
KCNQ3*-W265L	Non-normalized	Slope
	tail current V0.5	(mV)
	(mV)
Ctrl	-56.1 ± 5.1	6.2 ± 5.2
	(n =5)	(n =5)
0.1 µM 3FMSG	-56.8 ± 4.4	5.9 ± 5.2
	(p=0.92; n =5)	(p=0.96; n =5)
1 µM 3FMSG	-57.3 ± 4.2	6.2 ± 5.2
	(p=0.86; n =5)	(>0.99; n =5)
10 µM 3FMSG	-57.4 ± 4.0	6.1 ± 5.3
	(p=0.85; n =5)	(p=0.98; n =5)
100 µM 3FMSG	-57.8 ± 3.9	5.8 ± 5.8
	(p=0.79; n =5)	(p=0.96; n =5)
1 mM 3FMSG	-59.2 ± 3,5	5.6 ± 7.9
	(p=0.63; n =5)	(p=0.95; n =5)
Supplementary Data 1, Table 57. Summary of effects of 3FMSG on KCNQ3*-W265L channels.
Statistics versus same channel in absence of 3FMSG. Values indicate mean ± SEM.
KCNQ2	Ctrl	100 µM 2FPG	100 µM 3FMSG
Na+	0.080 ± 0.003	0.228 ± 0.063	0.114 ± 0.011
	(n =5)	(p=0.078; n =5)	(p=0.034; n =5)
K+	1.000 ± 0.000	1.000 ± 0.000	1.000 ± 0.000
	(n =5)	(p>0.99; n =5)	(p>0.99; n =5)
Cs+	0.297 ± 0.027	0.280 ± 0.063	0.191 ± 0.023
	(n =5)	(p=0.14; n =5)	(p=0.00044; n =5)
Rb+	0.868 ± 0.023	0.876 ± 0.028	0.847 ± 0.016
	(n =5)	(p=0.83; n =5)	(p=0.47; n =5)
Supplementary Data 1, Table 58. Summary of effects of 2FPG and 3FMSG on KCNQ2 channel ion selectivity.
Statistics versus same channels in absence of 2FPG or 3FMSG. Values indicate mean ± SEM.
KCNQ3*	Ctrl	100 µM 2FPG	100 µM 3FMSG
Na+	0.074 ± 0.009	0.086 ± 0.009	0.211 ± 0.034
	(n =5)	(p=0.37; n =5)	(p=0.013; n =5)
K+	1.000 ± 0.000	1.000 ± 0.000	1.000 ± 0.000
	(n =5)	(p>0.99; n =5)	(p>0.99; n =5)
Cs+	0.303 ± 0.030	0.336 ± 0.054	0.305 ± 0.054
	(n =5)	(p=0.61; n =5)	(p=0.98; n =5)
Rb+	0.904 ± 0.096	0.970 ± 0.022	0.927 ± 0.040
	(n =5)	(p=0.53; n =5)	(p=0.65; n =5)
Supplementary Data 1, Table 59. Summary of effects of 2FPG and 3FMSG on KCNQ3* channel ion selectivity.
Statistics versus same channels in absence of 2FPG or 3FMSG. Values indicate mean ± SEM.
KCNQ2/3	Non-normalized	Slope
	tail current V0.5	(mV)
	(mV)
Ctrl	-38.3 ± 0.2	3.2 ± 0.5
	(n =5)	(n =5)
10 µM 2FPG	-50.1 ± 0.6	4.8 ± 0.5
10 µM 3FMSG	(p=0.000010; n =5)	(p=0.053; n =5)
Supplementary Data 1, Table 60. Summary of Effects of 2FPG and 3FMSG combined on KCNQ2/3 channels.
Statistics versus same channel in absence of 2FPG and 3FMSG. Values indicate mean ± SEM
KCNQ2/3	τ act, -40 mV	τ act, -20 mV	τ act, 0 mV
	(ms)	(ms)	(ms)
Ctrl	866 ± 64	375 ± 30	170 ± 9
	(n =5)	(n =5)	(n =5)
10 µM 2FPG	469 ± 13	216 ± 10	123 ± 5
10 µM 3FMSG	(p=0.0028; n =5)	(p=0.0042; n =5)	(p=0.0034; n =5)
Supplementary Data 1, Table 61. Summary of effects of 2FPG and 3FMSG combined on KCNQ2/3 channel activation kinetics.
Statistics versus same channel in absence of 2FPG and 3FMSG. Values indicate mean ± SEM.
KCNQ2/3	τ deact, -120 mV	τ deact, -110 mV	τ deact, -100 mV	τ deact, -90 mV	τ deact, -80 mV	τ deact, -70 mV
	(ms)	(ms)	(ms)	(ms)	(ms)	(ms)
Ctrl	72 ± 5	72 ± 3	80 ± 5	91 ± 7	97 ± 8	105 ± 10
	(n =5)	(n =5)	(n =5)	(n =5)	(n =5)	(n =5)
10 µM 2FPG	115 ± 9	109 ± 9	133 ± 6	150 ± 5	163 ± 6	175 ± 10
10 µM 3FMSG	(p=0.0053; n =5)	(p=0.011; n =5)	(p=0.00016; n =5)	(p=0.00020; n =5)	(p=0.00023; n =5)	(p=0.0011; n =5)
Supplementary Data 1, Table 62. Summary of effects of 2FPG and 3FMSG combined on KCNQ2/3 channel deactivation kinetics.
Statistics versus same channel in absence of 2FPG and 3FMSG. Values indicate mean ± SEM.
KCNQ2/3	Non-normalized	Slope
	tail current V0.5	(mV)
	(mV)
Ctrl	-35.8 ± 1.7	6.9 ± 0.7
	(n =5)	(n =5)
1 µM 2FPG	-49.0 ± 1.3	6.6 ± 0.3
1 µM 3FMSG	(p=0.00057; n =5)	(p=0.99; n =5)
Supplementary Data 1, Table 63. Summary of Effects of 2FPG and 3FMSG combined on KCNQ2/3 channels.
Statistics versus same channel in absence of 2FPG and 3FMSG. Values indicate mean ± SEM.
KCNQ2/Q3-W265L	Non-normalized	Slope
	tail current V0.5	(mV)
	(mV)
Ctrl	-50.8 ± 1.2	6.4 ± 1.3
	(n =8)	(n =8)
1 µM 2FPG	-56.0 ± 1.4	5.5 ± 1.5
	(p=0.042; n =8)	(p=0.94; n =8)
1 µM 3FMSG	-51.7 ± 1.5	6.6 ± 1.4
	(p=0.94; n =8)	(p=0.99; n =8)
1 µM 3FMSG	-55.9 ± 1.2	5.2 ± 1.8
1 µM 2FPG	(p=0.031; n =8)	(p=0.91; n =8)
Supplementary Data 1, Table 64. Summary of effects of 2FPG, 3FMSG and 2FPG+3FMSG combined on KCNQ2/Q3-W265L channels.
Statistics versus same channel in absence of 2FPG and 3FMSG. Values indicate mean ± SEM.
KCNQ2-W236L/Q3	Non-normalized	Slope
	tail current V0.5	(mV)
	(mV)
Ctrl	-48.8 ± 1.8	6.6 ± 1.9
	(n =8)	(n =8)
1 µM 2FPG	-49.7 ± 1.6	5.6 ± 1.6
	(p=0.96; n =8)	(p=0.95; n =8)
1 µM 3FMSG	-54.0 ± 1.4	5.2 ± 1.0
	(p=0.017; n =8)	(p=0.85; n =8)
1 µM 3FMSG	-54.2 ± 1.5	4.9 ± 1.1
1 µM 2FPG	(p=0.012; n =8)	(p=0.78; n =8)
Supplementary Data 1, Table 65. Summary of effects of 2FPG, 3FMSG and 2FPG+3FMSG combined on KCNQ2-W236L/Q3 channels.
Statistics versus same channel in absence of 2FPG and 3FMSG. Values indicate mean ± SEM.
KCNQ2/3	Non-normalized	Slope
	tail current V0.5	(mV)
	(mV)
Ctrl	-37.9 ± 0.2	3.9 ± 1.2
	(n =5)	(n =5)
100 µM GABAP	-44.2 ± 0.6	5.5 ± 0.7
	(p=0.00037; n =5)	(p=0.45; n =5)
10 µM GABAP	-49.1 ± 0.9	5.8 ± 0.4
10 µM 2FPG	(p=0.00028; n =5)	(p=0.31; n =5)
Supplementary Data 1, Table 66. Summary of Effects of Gabapentin (GABAP) and 2FPG on KCNQ2/3 channels.
Statistics versus same channel in absence of GABAP and 2FPG. Values indicate mean ± SEM
KCNQ2/3	τ act, -40 mV	τ act, -20 mV	τ act, 0 mV
	(ms)	(ms)	(ms)
Ctrl	888 ± 94	400 ± 25	193 ± 9
	(n =5)	(n =5)	(n =5)
10 µM GABAP	480 ± 31	246 ± 7	131 ± 7
10 µM 2FPG	(p=0.0097; n =5)	(p=0.0025; n =5)	(p=0.00075; n =5)
Supplementary Data 1, Table 67. Summary of effects of GABAP and 2FPG on KCNQ2/3 channel activation kinetics.
Statistics versus same channel in absence of GABAP and 2FPG. Values indicate mean ± SEM.
KCNQ2/3	τ deact, -120 mV	τ deact, -110 mV	τ deact, -100 mV	τ deact, -90 mV	τ deact, -80 mV	τ deact, -70 mV
	(ms)	(ms)	(ms)	(ms)	(ms)	(ms)
Ctrl	81 ± 5	83 ± 6	100 ± 7	117 ± 7	128 ± 8	138 ± 9
	(n =5)	(n =5)	(n =5)	(n =5)	(n =5)	(n =5)
10 µM GABAP	140 ± 8	145 ± 8	180 ± 10	210 ± 13	237 ± 17	263 ± 22
10 µM 2FPG	(p=0.00050; n =5)	(p=0.00035; n =5)	(p=0.00028; n =5)	(p=0.00068; n =5)	(p=0.0013; n =5)	(p=0.0027; n =5)
Supplementary Data 1, Table 68. Summary of effects of GABAP and 2FPG on KCNQ2/3 channel deactivation kinetics.
Statistics versus same channel in absence of GABAP and 2FPG. Values indicate mean ± SEM.
